# Supplementary material for: Inheritance of Fruit Red-Flesh Patterns in Peach
Source: Plants (Basel). 2023 Jan 14;12(2):394. doi: 10.3390/plants12020394 (PMC9862646; doi:10.3390/plants12020394)
Supplement: Supplementary file 1 [file plants-12-00394-s001.zip]

Archive with 1 entries (1 files):
- plants-2146014-supplementary.pdf
